# Supplementary material for: Procyanidin C1 Location, Interaction, and Aggregation in Two Complex Biomembranes
Source: Membranes (Basel). 2022 Jul 5;12(7):692. doi: 10.3390/membranes12070692 (PMC9319219; doi:10.3390/membranes12070692)
Supplement: Supplementary file 1 [file membranes-12-00692-s001.zip]

Archive with 1 entries (1 files):
- membranes-1804604-supplementary.pdf
